# Supplementary material for: Alpha‐Asarone modulates kynurenine disposal in muscle and mediates resilience to stress‐induced depression via PGC‐1α induction
Source: CNS Neurosci Ther. 2022 Dec 27;29(3):941–56. doi: 10.1111/cns.14030 (PMC9928554; doi:10.1111/cns.14030)
Supplement: Supplementary file 8 — Table S1 [file CNS-29-941-s003.xlsx]

## Sheet: Sheet1
Table S. List of primer sequences used in this study
Name	Forward (5’->3’)	Reverse (5’->3’)
18s	TGTGATGCCCTTAGATGTCC	GATAGTCAAGTTCGACCGTC
hprt	AGTCCCAGCGTCGTGATTAG	TTTCCAAATCCTCGGCATAATGA
Gria1	TCCCCAACAATATCCAGATAGGG	AAGCCGCATGTTCCTGTGATT
Gria2	AATGGACGTGTTATGACTCCAGA	CTGACATTCATTCCCATGCCA
Grin2a	ACGTGACAGAACGCGAACTT	TCAGTGCGGTTCATCAATAACG
Grin2b	GCCATGAACGAGACTGACCC	GCTTCCTGGTCCGTGTCATC
Bdnf	TCATACTTCGGTTGCATGAAGG	AGACCTCTCGAACCTGCCC
Gdnf	TCCAACTGGGGGTCTACGG	GCCACGACATCCCATAACTTCAT
Ngf	ACTGGACTAAACTTCAGCATTCC	GGGCAGCTATTGGTGCAGTA
Ppargc1α	TGATGTGAATGACTTGGATACAGACA	GCTCATTGTTGTACTGGTTGGATATG
Tnf	CAGGCGGTGCCTATGTCTC	CGATCACCCCGAAGTTCAGTAG
Il1b	GAAATGCCACCTTTTGACAGTG	TGGATGCTCTCATCAGGACAG
Il6	TAGTCCTTCCTACCCCAATTTCC	TTGGTCCTTAGCCACTCCTTC
Kyat1	CGAAGGCTGGAAGGGATCG	GCGGTGAGAAGTCAGGGAA
Kyat3	TTCAAAAACGCCAAACGAATCG	GATGACCAAAGCCTCTTGTGT
Kyat4	GGACCTCCAGATCCCATCCT	GGTTTTCCGTTATCATCCCGGTA
Nrf1	GACCCAAACTGAACACATGGC	GTGCTCAGTGTACGTGGCTA
Slc25a11	GTACCTCCCCTAAGTCTGTCAA	CTGCATCCGGTTCTTCACCAG
Slc25a12	ATGGCGGTCAAGGTGCATAC	AGTCATGTAATGCTCCCCGTC
Atp5b	GTGTTGAGCAGGAGATTCTGGTGAC	GGGCTTTGGCGACATTGTTGATTAG
Cyt b	ACAAAGCCACCTTGACCCGATTC	GAGGAAGAGGAGGTGAACGATTGC
Cyt c	CCAAATCTCCACGGTCTGTTCGG	CCAGGTGATGCCTTTGTTCTTGTTG
Cox2	GGGCACCAATGATACTGAAGCTACG	TGGCAGAACGACTCGGTTATCAAC
